# Supplementary material for: Targeting Cancer Through Thymoquinone: From Molecular Mechanisms to Clinical Prospects
Source: Int J Mol Sci. 2025 Nov 14;26(22):11029. doi: 10.3390/ijms262211029 (PMC12652967; doi:10.3390/ijms262211029)
Supplement: Supplementary file 1 [file ijms-26-11029-s001.zip]

Archive with 1 entries (1 files):
- ijms-3967536-supplementary.docx
